# Supplementary material for: Data Resource Profile: Children Looked After Return (CLA)
Source: Int J Epidemiol. 2016 Jul 13;45(3):716–717f. doi: 10.1093/ije/dyw117 (PMC5005948; doi:10.1093/ije/dyw117)
Supplement: Supplementary Data [file dyw117_supplementary_data.zip]

Archive with 1 entries (1 files):
- Supplementary_file.docx
